# Supplementary material for: Prevalence of hypertension and associated risks in hospitalized patients with COVID-19: a meta-analysis of meta-analyses with 1468 studies and 1,281,510 patients
Source: Syst Rev. 2022 Nov 17;11:242. doi: 10.1186/s13643-022-02111-2 (PMC9672558; doi:10.1186/s13643-022-02111-2)
Supplement: Supplementary file 5 — Additional file 5. Overlap calculation. [file 13643_2022_2111_MOESM5_ESM.xlsx]

## Sheet: Sheet1
	1. Moula AI, et al:2020	2. Silverio A, , et al:2021	3. Mesas AE, et al:2020	4. Soeroto AY, et al:2020	Baradaran A, et al:2020	Singh AK, et al:2020	Moazzami B, et al:2020	de Almeida-Pititto B, et al:2020	Biswas M, et al:2020	Li B, et al:2020	Wong CKH, et al:2020	Krittanawong C, et al:2020	. Del Sole F, et al:2020	. Barrera FJ, et al:2020	Lippi G, et al:2021	Sreenivasan J, et al:2020	Li J, et al:2020	Hu J and Wang Y, 2021	Yang J, et al:2020	Zhang J, et al:2020	. Nandy K, et al:2020	Miller L.E, et al:2020	Xu L et ‎al:2020	Lu L, et al:2020	Momenzadeh M, 2020	Khan MMA, et al:2020	Meng M, et al:2020	Gold MS, ‎ et al:2020	Mudatsir M, et al:2020	Espinosa OA, et al:2020	. Ssentongo P, et al:2020	Mahumud RA, et al:2020	Pranata R, et al:2020	Parveen R, et al:2020	Sales-Peres SHC, et al:2020	Wu T, et al:2020	Jain V and Yuan JM. 2020	Chidambaram V, et al:2020	Wang B, et al:2020	Tian W, et al:2020	Wang X, et al:2020	Li X, et al:2020	Hu Y, et al:2020	Zhou Y, et al:2020	Wang Z, et al:2020	Du Y, et al:2021	Honardoost M, et al:2021	. Mishra P, et al:2021	Rahman A and Sathi NJ :2021
	26	45	60	16	33	18	13	40	20	6	76	13	12	65	13	10	12	30	7	18	16	16	20	28	9	41	35	33	19	39	25	23	30	7	8	73	7	109	6	14	34	10	21	34	25	24	28	19	10
Onder et al., 2020	*
Zhou et al., 2020	*
Chen et al., 2020	*							*	*	*	*			*	*									*	*	*			*	*	*	*		*								*		*		*	*	*	*
Deng et al., 2020	*							*	*																	*					*											*		*				*	*
Yuan et al., 2020	*							*						*								*		*		*				*	*											*				*	*
Yang et al., 2020	*							*			*													*		*				*	*											*					*		*
Jeong et al., 2020	*
Park et al., 2020	*
Cao et al., 2020	*								*		*			*										*		*				*	*	*										*						*
Wang et al., 2020	*							*	*	*	*	*		*	*				*						*	*			*	*	*	*		*			*									*	*		*
Du et al., 2020	*								*																	*				*	*															*
Li et al., 2020	*							*			*														*						*															*		*
Nikpouraghdam et al., 2020	*																									*
Mehta et al., 2020	*
Wang et al., 2020a	*
Wang et al., 2020b	*
Inciardi et al., 2020	*
Sun et al., 2020	*								*		*			*												*																				*
Huang et al., 2020	*					*		*		*	*	*			*				*			*			*				*	*		*		*			*									*	*	*	*
Wu et al., 2020	*					*		*	*		*	*			*										*	*				*		*
Ruan et al., 2020	*							*				*			*									*																							*
Arentz M et al.2020		*
Barrasa H et al.2020		*					*																												*			*
Bhatraju K et al.2020		*
Cai Q et al.2020		*			*													*					*													*		*
Chen G et al.2020		*																		*			*													*		*
Chen N et al.2020		*			*																									*						*							*
Cheng Y et al.2020		*			*
Cui J et al.2020		*
Du R et al.2020		*																																						*
Feng Y et al.2020		*															*																			*		*
Goyal P et al.2020		*																									*
Grasselli G et al.2020		*
Grein J et al.2020		*
Guan W et al.2020		*			*		*						*				*	*		*	*		*	*			*									*		*	*				*				*
Guo T et al.2020		*				*
Guo W et al.2020		*			*	*	*
Han Y et al.2020		*				*
He Y et al.2020		*
Huang C et al.2020		*			*								*				*	*		*	*						*									*			*				*		*
Jin X. et al2020		*			*
Li J et al.2020		*																			*																	*		*							*
Li R et al.2020		*
Liu K. et al2020		*			*	*															*	*														*							*
Liu W et al.2020		*			*																						*									*			*		*
Liu Y. et al2020		*			*											*							*				*											*			*
McMichael TM et al.2020		*														*
Myers L et al.2020		*																									*
Richardson S et al.2020		*	*																																			*		*
Shi H. et al2020		*																				**														*
Shi S et al.2020		*	*													*
Simonnet A et al.2020		*					*																				*
Tan C et al.2020		*																																				*
Tang N. et al2020		*											*																									*		*
Wang L et al.2020		*			*																						*											*			*							*
Wang Z et al.2020		*			*	*																*					*									*
Wu C et al.2020		*			*								*								*						*											*		*
Xu B et al.2020		*	*
Yuan M et al.2020		*																															*					*
Zha L et al.2020		*
Zhang J et al.2020		*																									*									*			*
Zhang L et al.2020		*									*																											*
Zhang P et al.2020		*
Zhou F et al.2020		*	*										*			*					*						*									*		*		*
Zhou Y et al.2020		*
Aloisio E et al.2020			*
Amit M et al.2020			*
Asghar MS et al.2020			*															*
Baqui P et al.2020			*
Bonetti G et al.2020			*
Borghesi A et al.2020			*
Borobia AM et al.2020			*																																	*
Brill SE et al.2020			*
Cao J et al.2020			*	*	*																																	*		*
Carter B et al.2020			*
Chen F et al.2020			*
Chen R et al.2020			*
Chen T et al.2020			*			*																																*		*
Cheng A et al.2020			*			*
Ciceri F et al.2020			*
Deng Y et al.2020			*		*																						*											*		*
Du RH et al.2020			*																																			*
Gao S et al.2020			*
Garcia PDW et al.2020			*
Gavin W et al.2020			*
Gayam V et al.2020			*
Harmouch F et al.2020			*
Hu H et al. 2020			*
Huang J et al.2020			*
Hwang JM et al.2020			*
Khalil K et al.2020			*
Klang E et al.2020			*
Krishnan S et al.2020			*
Laguna-Goya R et al.2020			*
Li Q et al.2020			*
Lieberman-Cribbin W et al.2020			*
Liu Q et al.2020			*
Long H et al.2020			*
Luo M et al.2020			*
Luo X et al.2020			*																														*
Luo Y et al. (a).2020			*
Luo Y et al. (b).2020			*
Masetti C et al.2020			*
Mikami T et al.2020			*
Okoh AK et al.2020			*
Pan F et al.2020			*
Rastad H et al.2020			*
Rivera-Izquierdo M et al.2020			*
Ruan Q et al. 2020			*																																			*		*
Salacup G et al.2020			*
Shah P et al.2020			*
Shang Y et al.2020			*
Soares RCM et al.2020			*
Sun H et al.2020			*
Wang K et al.2020			*
Yan X et al.2020			*
Yang Q et al.2020			*										*
Yang X et al.2020			*										*								*						*											**		*			*		*
Ye W et al.2020			*
Yu C et al.2020			*
Zhang JJ et al.2020			*		*											*				*			*													*		*				*			*
Argenziano et al, 2020				*
Dreher M et al, 2020				*
Gregoriano et al, 2020				*
Hur K et al, 2020				*
Kalligeros, et al 2020				*																																										*
Ortis-Brizuela et al, 2020				*
Petrilli, et al 2020				*
Simmonet A, et al 2020				*
Suleyman et al, 2020				*
Yu T et al, 2020				*
Chen Q et al, 2020				*																																		*
Li X et al, 2020				*																							*											*
Hu L et al, 2020				*																																*		*			*
Stavros et al, 2020				*
Yingzhen Du, et al.2020					*
Xiao Tang, et al.2020					*
Xiao-Wei Xu, et al.2020					*
Tao Chen, et al.2020					*
Jiangshan Lian, et al.2020					*
Hansheng Xie, et al.2020					*
Wen-Hsin Hsih, et al.2020					*
Rui Wang, et al.2020					*
Xiaoli Zhang, et al.2020					*
DaweiWang, et al.2020					*	*							*			*	*				*	*					*									*		*	*		*		*		*		*
Jie Li, et al.2020					*
Jian Wu, et al.2020					*																*																						*
Wenhua Liang, et al.2020					*																*
CDC et al . 2020						*	*							*																														*
Chen TL et al . 2020						*
Feng et al . 2020						*		*	*																					*	*													*
Grasselli et al . 2020						*			*					*										*		*				*	*													*
Guan et al . 2020						*		**		*	*	*		*	*				*						*	*			*	*	*	*		*			*				*						*	*
Lian et al . 2020						*
Liang et al . 2020						*																								*
Wan et al . 2020						*		*			*	*			*																	*		*										*		*	*	*
Zhang et al . 2020						*		*			*			*	*						*				*	*			**	*	*	*					*									*		*	*
Alattar R, et al.2020							*
Claire E Hastie, et al 2020							*
Gentile S, et al 2020							*
HongK S, et al.2020							*											*
Nikpouraghdam M, et al 2020							*																															*
Sean Wei Xiang Ong, et al 2020							*
hi, Y, et al. 2020							*
Yang zhang, et al.2020							*																	*												**
Giamarellos Bourboulis et al.2020								*
Zhou et al.2020								*	*		*	*			*							*		*		*			*	*	*	*		*								*				*	*	*	*
Colombi et al.2020								*																																								*
Lei et al.2020								*																						*																			*
Guo et al.2020								*				*		*								*				*				*	*	*										*
Zheng et al.2020								*																											*
Fan et al.2020								*			*
Mao et al.2020								*
Simonet et al.2020								*
Xiang et al.2020								*							*
Qin et al.2020								*							*																													*		*	*
Xu et al.2020								*			*			*								*			*				*	*							*									**
Meng et al.2020								*						*
Mancia et al.2020								*
Reynolds et al.2020								*
Hu et al.2020									*		*			*																					*
Mehra et al. 2020									*
Palaiodimos et al.2020									*
Richardson et al. 2020									*																										*
Shi et al 2020									*		*	*		*												*			*		*	*														**	**
Tian et al.2020									*		*																										*
Yan et al.2020									*																	*						*
Yao et al.2020									*																	*																		*
Chang et al.2020										*	*													*
Liu et al.2020										*	*	*		*	*				**						*				*	***		*												*		*	**		*
Xiong et al.2020											*
Arentz et al.2020											*			*
Zhao et al 2020											*			*																																		*
Chan et al 2020											*			*
Pung et al 2020											*			*
Young et al 2020											*			*																*														*			*
Cheng et al 2020											*															*				*		*
Holshue et al 2020											*
Wei et al. 2020											*	*		*																																		*
Bernard-Stoecklin et al. 2020											*
Zhu et al 2020											*			*												*
Ghinai et al 2020											*
Kim et al 2020											*			*												*
Okada et al 2020											*
Arashiro et al 2020											*
Lillie et al 2020											*
Haveri et al 2020											*
Nicastri et al 2020											*
Cuong et al 2020											*
Spiteri et al 2020											*
Rothe et al 2020											*
Tong et al 2020											*
Bai et al. 2020											*			*															*
Yu et al 2020											*
Tang et al 2020											*											*		*
Kam et al 2020											*
Chung et al 2020											*
COVID-19 National Incident Room Sur veillance Team 2020											*																																	*
Pan et al 2020											*																					*																*
Bastola et al 2020											*
Qiu et al. 2020											*
Ye et al 2020											*			*
Wong et al 2020											*			*
Shen et al.2020											*			*																														*
Kimball et al.2020											*
Centers for Disease Control and Prevention 2020											*
Song et al2020											*
Qu et al2020											*
Qian et al2020											*
Mo et al2020											*			*																*																	*
Guillen et al 2020											*
Dong et al2020											*
Ding et al2020											*			*
Kong et al.2020											*
Ai et al2020											*
zhcu et al 2020												*
Han H et al 2020													*																									**
Xiong Z et al 2020													*														*
Sun Y et al 2020													*
Israelsen SB et al 2020													*
COVID-19 NIRST et al 2020														*
Fried et al2020														*
KSID et al.2020														*
Long et al.2020														*
Qui et al2020														*
Escalera et al.2020														*
Lescure et al.2020														*
To et al2020														*
Fang et al.2020														*
Lu et al.2020														*
Cai et al.2020														*															*															*
Ren et al.2020														*												*
NCCE et al.2020														*
Albarello et al.2020														*
Xin et al.2020														*
Iwasawa et al2020														*
Hu et al2020														*
Xie et al.2020														*
Gao et al.2020														*															*															*			*
McMichael et al2020														*																		*
Li, K et. Al2020																*		*									*									*		**							*		*
Peng, YD et. Al2020																*																													*
Young, Be et Al2020																*
Chen, C et. Al2020																*				*			*																						*
Weiliang Cao et al 2020																	*
Yuhuan Xu et al 2020																	*	*																											*
Gemin Zhang et al 2020																	*	*																		*
Jiaojiao Chu et al 2020																	*																					*
Yangkai Li et al 2020																	*																					*			*
Yong Gao et al 2020																	*										*									*		*
Suxin Wan et al 2020																	*	*					*				*									*		*			*
Fang Zheng et al 2020																	*	*																		*		*
Cheng, Kebing et al 2020																		*		*																								*
Xiao, Kaihu et al 2020																		*					*																						*
Yuan, Jing et al 2020																		*					*															*							*
He, Xingwei et al 2020																		*																						*
Deng, Qing et al 2020																		*																				*
Yao, Qingchun et al 2020																		*																				*
Xu, Jing et al 2020																		*
Cao, Zhenhuan et al 2020																		*
Pellaud, Charlotte et al 2020																		*
Chen, Qingqing et al 2020																		*
Liu, Changquan et al 2020																		*
Ebinger, Joseph E et al 2020																		*
Huang, Rui et al 2020																		*																		*
Liu, Fang et al 2020																		*																		*		*
Shahriarirad, Reza et al 2020																		*
Geehan, Suleyman et al 2020																		*
Zheng, Yufen et al 2020																		*																		**		**
Almazeedi, Sulaiman et al 2020																		*
Cao, Min et al 2020																		*															*			*				*
Zhang et al. (2020a)																			*																									**
Zhang et al. (2020b)																			*																									*
Xiang TX et al 2020																				*			*
Wan Q et al.2020																				*
Wang DW et al.2020																				*
Liu L et al.2020																				*																					*
Liu JY et.al2020																				*			*																		*
Xu M et al.2020																				*
Nanshan Chen et al2020																					*	*
Heshui Shi et al2020																					*
Wanbo Zu et al2020																					*
Shaoqing Lei et al2020																					*
Xiao et al2020																					*
Chen, L. et al 2020																						*	*															*					*
fu et al 2020																						*				*					*	*														*
Peng et al2020																						*																									*
Wan Qiu et al2020																							*																						*
Xiong Juan et al2020																							*																						*
Liu Jing et al2020																							*													*					*
Liu min et al2020																							*
TianSijia et al2020																							*															*					*		*
Wen Ke et al2020																							*																				*		*
Dai Zhihui et al2020																							*																						*
Fang Xiaowei et al2020																							*				*																		*
chen x et al2020																								*												*		**			*
kang et al2020																								*
us cdc team2020																								*
ko et al2020																								*
fowler et al2020																								*
arabi et al2020																								*
hang et al2020																								*
limei et al2020																								*
adegboy et al2020																								*
yam ly et al2020																								*
wei j et al2020																								*
wu h et al2020																								*
al ghamdi et al2020																								*
garbati et al2020																								*
assiri a et al2020																								*
hong kh et al2020																								*
chen rc et al2020																								*
Caramelo et al2020																										*
Australian Govt et al 2020																										*
Paranjpe et al2020																										*
Cummings et al.2020																										*
Yin et al.2020																										*
Luo et al.2020																										*
Solis et al.2020																										*
Zangrillo et al2020																										*
Tedeschi et al.2020																										*
Benelli et al.2020																										*
Levy et al.2020																										*
Sneep et al2020																										*
D. Colombi et al2020																											*
M. Choi et al2020																											*
S. Huang et al2020																											*
F. Montastruc et al2020																											*
B. Nowak et al2020																											*
Y. Nie et al2020																											*
C. Qin et al2020																											*									*		*			*
F. Wang et al2020																											*											*
X. Wang et al2020																											*
Y. Wang et al2020																											*											*
Y. Xie et al2020																											*
L. Yang et al2020																											*
J. Zhao et al2020																											*
COVID-19, Australia: epidemiology Report 10 2020																												*
Report on the Epidemiological Features of Coronavirus Disease. 2019 (COVID-19)																												*
Preliminary estimates of the prevalence of selected underlying health conditions among patients with coronavirus disease 2019																												*
Analysis on 54 mortality cases of coronavirus disease 2019																												*
Chan JF, Yuan S, Kok KH, et al 2020																												*
Chen H, Guo J, Wang C, et al. 2020																												*
Chen N, Zhou M, Dong X, et al2020																												*
Chen T, Wu D, Chen H, et al.2020																												*
Gupta N, Agrawal S, Ish P, et al2020																												*
Huang C, Wang Y, Li X, et al2020																												*
Kimball A, Hatfield KM, Arons M, et al.2020																												*
Klok FA, Kruip MJHA, van der Meer NJM, et al. 2020																												*
Lei S, Jiang F, Su W, et al2020																												*
Li R, Tian J, Yang F, et al.2020																												*
Liang W, Guan W, Chen R, et al. 2020																												*
Lo IL, Lio CF, Cheong HH, et al.2020																												*
McMichael TM, Clark S, Pogosjans S, et al. 2020																												*
Pung R, Chiew CJ, Young BE, et al.2020																												*
Shi Y, Yu X, Zhao H, et al.2020																												*
Spiteri G, Fielding J, Diercke M, et al2020																												*
Tian S, Hu N, Lou J, et al2020																												*
Wang K, Kang S, Tian R, et al.2020																												*
Wang Z, Chen X, Lu Y, et al.2020																												*
Xia W, Shao J, Guo Y, et al. 2020																												*
Xu X, Yu C, Qu J, et al.2020																												*
Xu XW, Wu XX, Jiang XG, et al2020																												*
Yang P, Wang X, Liu P, et al2020																												*
Yang W, Cao Q, Qin L, et al2020																												*
Yuan M, Yin W, Tao Z, et al.2020																												*
Zhao W, Zhong Z, Xie X, et al.2020																												*
Zheng F, Tang W, Li H, et al2020																												*
Zhong Q, Liu YY, Luo Q, et al2020																												*
Zhou F, Yu T, Du R, et al.2020																												*
Duan et al2020																													*
Jian-Ya et 2020al.																													*
cdc korea2020																														**
ri chardson et al2020																														*
chaw et al2020																														*
gupta et al2020																														*
Gu et al2020																															*
COVIDSurg Collaborative2020																															*
Chhiba et al2020																															*
Davies et al2020																															*
Karmen-Tuohy et al2020																															*
Marcello et al2020																															*
Su et al.2020																																*
Maddaloni E and Buzzetti R 2020																																	*
Yanli L et al2020																																	*
Hu L, Ph D, Chen S, et al2020																																	*
Feng Z, Yu Q, Yao S, et al2020																																	*
Li K, Chen D, Chen S, et a2020l																																	*
Bai T, Tu S, Wei Y, et al.																																	*
Wan S, Xiang Y, Fang W, et al.2020																																	*
Qin C, Zhou L, Hu Z, et al.2020																																	*
Chen T, Wu D, Chen H, et al.2020																																	*
Wang D, Hu B, Hu C, et al.2020																																	*
Zhang J jin, Dong X, Cao Y yuan, et al.2020																																	*
Huang C, Wang Y, Li X, et al.2020																																	*
Ma KL, Liu Z-H, Cao F-C, et al2020																																	*
Liu W, Tao Z-W, Lei W, et al2020																																	*
Liu J, Liu Y, Xiang P, et al2020																																	*
Wu C, Hu X, Song J, et al2020																																	*
Grasselli G, Zangrillo A, Zanella A, et al2020																																	*
Cao J, Tu W-J, Cheng W, et al2020																																	*
Ali A, Emami A, Javanmardi F, et al2020																																	*
Lei L, Jian-ya G, Hu W, et al2020																																	*
Fu L, Fei J, Xiang H-X, et al. 2020																																	*
Zhou F, Yu T, Du R, et al2020																																	*
Zhang G, Hu C, Luo L, et al2020																																	*
Chen M, Fan Y, Wu X, et al.2020																																	*
Wang J, Luo Q, Chen R, et al2020																																	*
Guan W-J, Ni Z-Y, Hu Y, et al.2020																																	*
Jin-jin et, 2020																																		*
Simmonet et al. (2020)																																			*
Kalligeros M et al. (2020)																																			*
Garg S et al. (2020)																																			*
Piva S et al. (2020)																																			*
Liu KC et al.2020																																				*		*
Qu R et al.2020																																				*		*
Zhao W et al.2020																																				**		*
Xu YH et al.2020																																				*		*			*		*
Qian GQ et al.2020																																				*
Tabata S, et al.2020																																				*
Mo P et al.2020																																				*
Lu H et al.2020																																				*					*
lei l, et al.2020																																				*
Yang W et al.2020																																				*							*
Xu XW et al.2020																																				*							*
Wu J et al.2020																																				*
Yang Y et al.2020																																				*		*
Xu X et al.2020																																				*			*
Qi D et al.2020																																				*					*
Ma K-L et al.2020																																				*
Nie S et al.2020																																				*
Petrilli CM et al.2020																																				*
Levinson R et al.2020																																				*
Huang Y et al.2020																																				*							*
Fontanet A et al.2020																																				*
Paranjpe I et al.2020																																				*
Buscarini E et al.2020																																				*
Docherty AB et al.2020																																				*
Cabaraux P et al.2020																																				*
Ji W et al.2020																																				*
Giacomelli A et al.2020																																				*
Luers JC et al.2020																																				*
Beltran-Corbellini A et al.2020																																				*
Lu L et al.2020																																				*		*
Colaneri M et al.2020																																				*		*
Vaira LA et al.2020																																				*
Mao L et al.2020																																				*					*
Sun L et al.2020																																				*		*
Lechien JR, et al.2020																																				*
Wang R et al.2020																																				*
Redd WD et al.2020																																				*
Tomlins J et al.2020																																				*		*
Menni C et al.2020																																				*
Tu W-J et al.2020																																						*
Dai M et al.2020																																						*
Ding M et al.2020																																						*
Trujillo H et al.2020																																						*
Webb GJ et al.2020																																						*
Wei F et al.2020																																						*
Yang R et al.2020																																						*
Gold JAW et al.2020																																						*
Gao L et al.2020																																						*
Singh S et al.2020																																						*
Zangrillo A et al.2020																																						*
Yan Y et al.2020																																						*
Wang KZuo P, Liu Y, Zhang M, Zhao X, Xie S, et al.2020																																						*
Wang KZhang Z, Yu M, Tao Y, Xie et al.2020																																						*
Liu YSun W, Guo Y, Chen L, Zhang L, Zhao S, et al 2020																																						*
Liu Y, Du X, Chen J, Jin Y, Peng L, Wang HHX, et al2020																																						*
Zhang J, Wang X, Jia X, Li J, Hu K, Chen G, et al2020																																						*
Mehta V et al.2020																																						*
Zou X et al.2020																																						*
Shi Y et al.2020																																						*			*
Huang L et al.2020																																						*
Wang L, Li X, Chen H, Yan S, Li D, Li Y, et al 2020																																						*
Xie H et al.2020																																						*			*
Zhang Y, Zheng L, Liu L, Zhao M, Xiao J, Zhao Q et al.2020																																						*
Li H et al.2020																																						*
Zou Y et al.2020																																						*
Shi F et al.2020																																						*
Wang G, Wu C, Zhang Q, Wu F, Yu B, Lv J, et al 2020																																						*
Ji M et al.2020																																						*
Shen L et al.2020																																						*
Yang F et al.2020																																						*
Ma J et al.2020																																						*
Zhao X-Y et al.2020																																						*
Zhu Z et al.2020																																						*
Zhang R et al.2020																																						*
Wei X, et al.2020																																						*
Wang R, Pan M, Zhang X, Han M, Fan X, Zhao F, et al2020																																						*
Yao Z et al.2020																																						*
Lei F et al.2020																																						*
Bi X, et al.2020																																						*
Pei G et al.2020																																						*
Liu X et al.2020																																						*
Wei Y-Y et al.2020																																						*
Lyu P et al.2020																																						*
Liu R et al.2020																																						*
Hou H et al.2020																																						*
Zheng S et al.2020																																						*
Zhang Shuai et al.2020																																								*
Chen C, Zhonghua Xin Xue Guan Bing Za Zhi, 2020																																									*
Chen G, J Clin Invest, 2020																																									*
Fan L, medRxiv, 2020																																									*
Feng Z, medRxiv, 2020																																									*
Guan W, N Engl J Med, 2020																																									*
Huang C, Lancet, 2020																																									*
Huang H, medRxiv, 2020																																									*
Li KH, Invest Radiol, 2020																																									*
Wang YF, medRxiv, 2020																																									*
Wu C, JAMA Intern Med, 2020																																									*
Zhang GQ, medRxiv, 2020																																									*
He, et al 2020																																										*
ShiB, et al 2020																																										*
Yingxia Liu et al.2020																																											*
Xi Xu et al.2020																																											*
Fengxiang Song et al2020																																											*
EdwardYoung et al2020																																											*
Kunhua Li et al.2020																																											*
China CDC et al.2020																																											*
(COVID-19 National Emergency Response Center, 2020,																																											*
Barrasa et al., 2020																																												*
Chen et al., 2020b																																												*
Goyal et al., 2020																																												*
; Guan et al., 2020a,b																																												*
Huang et al., 2020a																																												*
Li et al., 2020a																																												*
McLaughlin et al., 2014																																												*
Piva et al., 2020																																												*
Simonnet et al., 2020																																												*
Wang et al., 2020e																																												*
Wang et al., 2020f																																												*
Wu et al., 2020a																																												*
Yang et al., 2020a																																												*
Zhou et al., 2020a;																																												*
Zhou et al., 2020b																																												*
Xu Shen. 2020																																													*
Bai Peng et al.2020																																													*
Lu Zilong et al.2020																																													*
Cheng Jiuling et al.2020																																													*
Gao Ting et al.2020																																													*
Li Dan et al.2020																																													*
Chen Min et al.2020																																													*
Lv et al., 2020																																													*
Giannouchos et al., 2020																																														*
Edward et al. 2020																																														*
Klang et al., 2020																																														*
Zang et al 2020																																														*
Yang-kai Li et al2020																																															*
Buckner et al., 2020																																																*
Jiang et al., 2020																																																*
Rastad et al., 2020																																																*
Aggarwal S et al[2020																																																	*
Benussi A et al[2020]
Bhatraju PK et al[2020]
Bianchetti A et al[2020]
Buckner FS et al[2020]
Cecconi M et al 2020]
Andrea C et al[2020]
Cummings MJ et al[2020]
Dong XC et al[2020]
Hou W et al[2020]
Inciardi RM et al[2020]
Itelman E et al[2020]
Javanian M et al[2020}
Ji D et al[2020]
Ling Let al [2020]
Long L et al[2020]
Mehta Vet al [2020]
Qi Xet al [2020]
Renieris G et al[2020]
Shekerdemian LSet al [2020]
Tan ND et al[2020]
Wei JF et al[2020]
Xie J et al[2020]
Yu Y et al [2020]
Zhang H et al [2020]
Zhang YT et al[2020]
Zhao XY et al[2020]
Zhou X et al[2020]
An W et al[2020]
Chang Z et al[2020]
Foy BH et al[2020]
Guo F et al[2020]
Li JW et al[2020]
Fang XW et al[2020]
Yang H et al[2020]
Yang JK et al[2020]
Zhang CS et al[2020]
Zhang F et al[2020]
Zhang JG et al[2020]
Ashraf et al.2020
Bhargava A et al.2020
Bode B et al.2020
Chen M et al.2020
Covino M et al.2020
Feng X et al.2020
Feng Z et al.2020
Fu L et al.2020
Gao C et al.2020
Rossi et al.2020
Russo V et al.2020
Shang W et al.2020
Xu PP et al.2020
Yadaw AS et al.2020
Yang P et al.2020
Yuan B et al.2020
Hong et al. 2020
Cai et al. 2020a
Shahriarirad et al. 2020
Nie et al. 2020
Ghweil et al. 2020
Wang et al. 2020c
Lee et al.2020
Wang et al. 2020d
Ishii et al. 2020
Shu et al. 2020
Lee et al. 2020b
Vial et al. 2020
zhang et al.2020c																																												*
[truncated: 3 more columns]
